# Supplementary material for: Quantitative estimation of pesticide-likeness for agrochemical discovery
Source: J Cheminform. 2014 Sep 12;6:42. doi: 10.1186/s13321-014-0042-6 (PMC4173135; doi:10.1186/s13321-014-0042-6)
Supplement: Supplementary file 2 — Additional file 2: QEPest Java program. In the archive QEPest.zip we provide a simple Java-based program ("QEPest.jar") to compute QEH, QEI and QEF, based on pre-generated descriptors, accompanied by a input example ("data.txt"), an output file ("data.txt.out") and a "readme.txt" file for instructions. (ZIP 7 KB) [file 13321_2014_42_MOESM2_ESM.zip]

Archive with 5 entries (4 files):
- QEPest/
- QEPest/data.txt
- QEPest/data.txt.out
- QEPest/QEPest.jar
- QEPest/readme.txt
