# Supplementary material for: Quantitative estimation of pesticide-likeness for agrochemical discovery
Source: J Cheminform. 2014 Sep 12;6:42. doi: 10.1186/s13321-014-0042-6 (PMC4173135; doi:10.1186/s13321-014-0042-6)
Supplement: Supplementary file 2 — Additional file 2: QEPest Java program. In the archive QEPest.zip we provide a simple Java-based program ("QEPest.jar") to compute QEH, QEI and QEF, based on pre-generated descriptors, accompanied by a input example ("data.txt"), an output file ("data.txt.out") and a "readme.txt" file for instructions. (ZIP 7 KB) [file 13321_2014_42_MOESM2_ESM.zip › QEPest/data.txt]

Name	MW	LogP	HBA	HBD	RB	arR
mol1	240.2127	3.2392	5	1	4	1
mol2	249.091	3.0273	3	1	5	1
mol3	308.354	2.1086	1	0	7	1
mol4	360.444	4.0137	3	0	8	0
mol5	295.335	4.9335	2	0	1	1
