# Supplementary material for: Quantitative estimation of pesticide-likeness for agrochemical discovery
Source: J Cheminform. 2014 Sep 12;6:42. doi: 10.1186/s13321-014-0042-6 (PMC4173135; doi:10.1186/s13321-014-0042-6)
Supplement: Supplementary file 2 — Additional file 2: QEPest Java program. In the archive QEPest.zip we provide a simple Java-based program ("QEPest.jar") to compute QEH, QEI and QEF, based on pre-generated descriptors, accompanied by a input example ("data.txt"), an output file ("data.txt.out") and a "readme.txt" file for instructions. (ZIP 7 KB) [file 13321_2014_42_MOESM2_ESM.zip › QEPest/data.txt.out]

Name	QEH	QEI	QEF
mol1	0.8511	0.5339	0.6224
mol2	0.975	0.6913	0.731
mol3	0.798	0.9018	0.732
mol4	0.5839	0.8382	0.6594
mol5	0.8099	0.8118	0.8742
